# Supplementary material for: Routine Diagnostics Confirm Novel Neurodevelopmental Disorders
Source: Genes (Basel). 2022 Dec 7;13(12):2305. doi: 10.3390/genes13122305 (PMC9778535; doi:10.3390/genes13122305)
Supplement: Supplementary file 1 [file genes-13-02305-s001.zip]

Archive with 1 entries (1 files):
- genes-2014296-supplementary.xlsx
