# Supplementary material for: Routine Diagnostics Confirm Novel Neurodevelopmental Disorders
Source: Genes (Basel). 2022 Dec 7;13(12):2305. doi: 10.3390/genes13122305 (PMC9778535; doi:10.3390/genes13122305)
Supplement: Supplementary file 1 [file genes-13-02305-s001.zip › genes-2014296-supplementary.xlsx]

## Sheet: Supplementary Table 1
Supplementary Table S1: Overview of reported genes with limited GDA. Given are the individual’s phenotypic information, family history, sequencing set-up, and variant details. Pathogenic counts in ClinVar and HGMD refer to the total number of (likely) pathogenic variants in this gene in these databases.
Patient_ID	Disease_Group	Indication_Symptoms	Family_History	Consanguinity_Of_Parents	SetUp of exome sequencing	Gene_Symbol	Transcript	SNV_Variant	SNV_Zygosity	SNV_Origin	SNV_Inheritance	SNV_ACMG_Classification	inhouse_reported	HGMD_pathogenic_variant_count	ClinVarPathogenicCount	Genematcher_Hits	Final_Conclusion	OMIM_ID	OMIM_Phenotype	PT match with OMIM	PT match with literature/research	Report_worthwhile	Comment
1	NDD + Epilepsy	epileptic encephalopathy, global marked and progressive DD, peripheral tonus elevation, suspected visual and hearing impairment, retarded myelination on cMRI, 2 variants of unclear significance in CACNA1H (c.4714C>T, p.(Arg1572Trp) and NHLRC1 (c.681T>A, p.(Asn227Lys)	unremarkable	no	Single	ADARB1	NM_015833.4	c.1299dup, p.(Phe434Valfs*2)	homo	paternal & maternal	AR	VUS	1	5	4	3	possibly solved	618862	Neurodevelopmental disorder with hypotonia, microcephaly, and seizures	yes	yes	yes, strengthens GDA	Is going to be published separately
2	NDD	DD, lack of speech development, facial dysmorphia, syndactyly of the toes 2/3	NA	NA	Single	ADAT3	NM_138422.4	c.820dup, p.(Gln274Profs*10); c.1085G>A, p.(Trp362*)	comphet	maternal & paternal	AR	VUS	2	2	2	NA	not solved	615286	Neurodevelopmental disorder with brain abnormalities, poor growth, and dysmorphic facies	yes	yes	no, sufficient evidence
3	Muscle	slowly progressive proximal paraparesis of the legs, creatine kinase elevation, evidence of MAD deficiency (muscle biopsy)	unremarkable	no	Single	AMPD1	NM_000036.3	c.133C>T, p.(Gln45*)	homo	NA	AR	pathogenic	1	4	2	NA	possibly solved	615511	Myopathy due to myoadenylate deaminase deficiency	yes	yes	no, irrelevant	Variant was reported with wrong evidence report, now seems to be irrelevant as it is often found in gnomAD, also in homozygous state.
4	NDD	DD, macrocephaly, expressive language delay, translocation of regions 11p13 and 17q23.3	unremarkable	NA	Trio	AP2M1	NM_001311198.2	c.73G>A, p.(Gly25Arg)	het	de novo	AD	VUS	1	1	1	12	solved	618587	Intellectual developmental disorder 60 with seizures	yes	yes	yes, strengthens GDA	First validation of genotype-phenotype association
5	Metabolism	congenital hypocalciuric hypercalcemia (hypocalciuric), sonographically enlarged parathyroid gland, hyperparathyroidism	mother, maternal aunt and maternal grandfather with kidney stones	NA	Single	AP2S1	NM_004069.6	c.44G>T, p.(Arg15Leu)	het	de novo	AD	pathogenic	1	4	3	NA	solved	600740	Hypocalciuric hypercalcemia, type III	yes	yes	no, sufficient evidence
6	NDD + Epilepsy	seizure	unremarkable	yes	Trio	ARV1	NM_001346992.2	c.363_364del, p.(Ser122Glnfs*7)	homo	maternal & paternal	AR	likely pathogenic	2	2	8	NA	solved	617020	Developmental and epileptic encephalopathy 38	yes	yes	no, sufficient evidence
7	Epilepsy	suspected mitochondrial encephalomyopathy, focal epilepsy, EEG abnormalities, muscular hypotonia, myopia	NA	yes	Trio	ARV1	NM_001346992.2	c.290_293del, p.(Gln96Glnfs*176)	homo	maternal & paternal	AR	likely pathogenic	2	2	8	NA	solved	617020	Developmental and epileptic encephalopathy 38	yes	yes	no, sufficient evidence
8	NDD + Epilepsy	syndromal disease, epilepsy from 4 weeks of age, muscular hypotonia, macrosomia, microcephalus, global DD	unremarkable	NA	Duo	ATP6V0A1	NM_001130020.3	c.2222G>A, p.(Arg741Gln)	het	not maternal	AD	likely pathogenic	1	0	0	37	possibly solved	NA	NA	NA	yes	yes, confirms GDA for lacking OMIM entry	Our patient confirms the proposed phenotype in the literature, which was lacking an OMIM entry
9	NDD + Epilepsy	suspected syndromal disorder with pronounced general DD and lack of expressive language, microcephaly, hypoplasia of corpus callosum on MRI, central coordination disorder, behavioral problems with restlessness, hyperactivity, aggressiveness, focal epilepsy with generalized atonic seizures with falling and cyanosis	grandmothers and sisters are healthy	yes	Single	BCKDK	NM_005881.4	c.50_71del, p.(Leu17Hisfs*47)	homo	NA	AR	pathogenic	1	4	6	6	solved	248600	Branched-chain ketoacid dehydrogenase kinase deficiency	yes	yes	yes, strengthens GDA	Further support for the phenotype hitherto only supported by few studies
10	NDD + Epilepsy	focal epilepsy, OH-atrophy, suspected bilat. temporomesial lesion, ID, growth retardation, pneumonia, former premature infant, kidney dysplasia left (multicystic), severe hearing loss left, cataract, recurrent keratoconjunctivitis, multiple dell warts, inguinal hernia, behavioral abnormalities with aggressive behavior towards others	unremarkable	NA	Single	BCORL1	NM_001184772.3	c.3403C>T, p.(Gln1135*)	hemi	maternal	XL	likely pathogenic	1	4	5	34	possibly solved	301029	Shukla-Vernon syndrome	yes	yes	yes, strengthens GDA	Further support for the phenotype hitherto only supported by few studies
11	Neuro	neurodegeneration (tremor since 25 yrs old, cervical dystonia since 45 yrs old, paraspasticity mild)	NA	NA	Single	CACNA1B	NM_000718.4	c.1310G>A, p.(Arg437Gln)	het	NA	AD	VUS	1	3	5	NA	not solved	618497	Neurodevelopmental disorder with seizures and nonepileptic hyperkinetic movements	no	yes	no, sufficient evidence
12	NDD + Epilepsy	progressive myoclonic epilepsy_x000D__x000D__x000D_	unremarkable	NA	Single	CARS2	NM_024537.4	c.649_651del, p.(Glu217del)	homo	NA	AR	likely pathogenic	1	5	5	9	solved	616672	Combined oxidative phosphorylation deficiency 27	yes	yes	yes, strengthens GDA	Further support for the phenotype hitherto only supported by few studies
13	NDD	DD, microphthalmia, renal agenesis, right aniridia, corneal opacity	unremarkable	no	Trio	CC2D1A	NM_017721.5	c.1620_1623dup, p.(Pro542Alafs*38); c.1345G>A, p.(Val449Met)	comphet	maternal & paternal	AR	likely pathogenic	2	2	5	11	partially solved	608443	Mental retardation, autosomal recessive 3	partial	partial	yes, broadens phenotypic spectrum	Our patient adds syndromic stigmata and ocular anomalies to the phenotypic spectrum
14	NDD	DD	NA	NA	Single	CCDC22	NM_014008.5	c.1636-6G>C, p?	hemi	NA	XL	VUS	1	5	2	NA	not solved	300963	Ritscher-Schinzel syndrome 2	yes	yes	no, insufficent information on pathomechanism
15	NDD	severe developmental disorder, lack of speech development, disturbance of fine and gross motor skills, retrogenia, inverse epicanthus, congenital finger flexion contractures, contractures ankle and knee joints, VSD, tricuspid insufficiency, periventricular leukomalacia, dilated internal and external cerebrospinal fluid spaces, moderate combined hearing loss, coprostasis, esophagitis, pendulous te…	unremarkable	no	Trio	CDK19	NM_015076.5	c.594G>C, p.(Trp198Cys)	het	de novo	AD	VUS	2	0	8	NA	possibly solved	618916	Developmental and epileptic encephalopathy 87	partial	partial	no, sufficient evidence
16	NDD + Epilepsy	Bilateral tonic-clonic seizure with focal onset, Focal impaired awareness motor seizure, Intellectual disability, mild, Behavioral abnormality, Hemiparesis, Abnormal facial shape, High palate, Short neck, Small hand, Kyphosis, Thoracic scoliosis, Optic nerve coloboma, Basal cell carcinoma	unremarkable	no	Single	CDK19	NM_015076.5	c.52G>T, p.(Asp18Tyr)	het	NA	AD	VUS	2	0	8	NA	not solved	618916	Developmental and epileptic encephalopathy 87	partial	partial	no, sufficient evidence
17	Immunology	abscess tendency, suspected neutropenia	sister with immunodeficiency, mother with abscess tendency	NA	Single	CEBPE	NM_001805.4	c.653T>C, p.(Val218Ala)	het	NA	AD	likely pathogenic	2	2	2	NA	solved	245480	Specific granule deficiency	yes	yes	no, sufficient evidence
18	Immunology	severe influenza and pneumococcal infection, desquamative pneumonia, SIRS, deficient immune response initially with leukopenia, reduced granulocytic burst, er-lowered inflammatory cytokines, eczema, V.a. STAT3-associated immunodeficiency	mother and sister with abscess tendency	NA	Duo	CEBPE	NM_001805.4	c.653T>C, p.(Val218Ala)	het	maternal	AD	likely pathogenic	2	2	2	NA	solved	245480	Specific granule deficiency	yes	yes	no, sufficient evidence
19	NDD	abnormal visual fixation, suspected hearing impairment,suspected congenital oculomotor apraxia, situs inversus, suspected primary ciliary dyskinesia	unremarkable	yes	Trio	CFAP52	NM_145054.5	c.1304del, p.(Gly435Alafs*7)	homo	paternal & maternal	AR	VUS	1	0	1	NA	possibly solved	619607	Heterotaxy, visceral, 10, autosomal, with male infertility	partial	partial	no, sufficient evidence
20	NDD + Epilepsy	epileptic encephalopathy, DD	brother with seizure and DD	NA	Trio	CNTN2	NM_005076.5	c.940C>T, p.(Arg314*)	homo	paternal & maternal	AR	likely pathogenic	1	0	5	7	possibly solved	NA	NA	NA	yes	yes, confirms GDA for lacking OMIM entry	Our patient confirms the hitherto provisional OMIM association
21	NDD	bilateral dyskinetic-ataxic cerebral palsy, DD (especially speech), IQ 78, secondary microcephaly, congenital VSD, dwarfism, movement disorder, ataxia, spasticity	unremarkable	NA	Trio	COX7B	NM_001866.3	c.40G>A, p.(Val14Ile)	het	de novo	XL	VUS	1	2	4	NA	not solved	300887	Linear skin defects with multiple congenital anomalies 2	partial	partial	no, insufficent information on pathomechanism
22	NDD	state after twice febrile generalized seizures (first at the age of 1.5 years, most recently current), most recently also status epilepticus for the first time, psychomotor development normal so far	father, his brother and other members of the family with febrile, generalized seizures during early childhood	NA	Single	CPA6	NM_020361.5	c.107G>A, p.(Arg36His); c.127A>G, p.(Ile43Val)	comphet_x000D_	maternal	AR	likely pathogenic	2	9	1	NA	solved	608096	Epilepsy, familial temporal lobe, 5,Febrile seizures, familial, 11	yes	yes	no, sufficient evidence
23	Metabolism	massive triglyceride elevation, steatosis hepatis, obesity, suspected lipoprotein lipase defect, suspected familial chylomicronemia syndrome	mother with stroke at the age of 42	NA	Single	CREB3L3	NM_032607.3	c.733_738delinsGAAAAAT, p.(Lys245Glufs*130)	het	NA	AD	VUS	2	4	3	NA	possibly solved	145750	Hypertriglyceridemia 2	yes	yes	no, sufficient evidence
24	Metabolism	suspected familial hypercholesterolemia and hypertriglyceridemia	NA	NA	Single	CREB3L3	NM_032607.3	c.732dup, p.(Lys245Glufs*130)	het	NA	AD	VUS	2	4	3	NA	possibly solved	145750	Hypertriglyceridemia 2	yes	yes	no, sufficient evidence
25	NDD	progressive cognitive deficits, ataxia, mild parkinson-like symptoms	mother: Parkinson's disease, brother: schizophrenia	NA	Single	CST3	NM_000099.4	c.340C>T, p.(Gln114*)	het	NA	AD	VUS	1	1	1	NA	not solved	605714	Cerebral amyloid angiopathy	partial	partial	no, insufficent information on pathomechanism	No pathogenic variants known, still not clear if the variant is clinically relevant. Associated with strokes rather than cognitive decline.
26	NDD + Epilepsy	epilepsy, ID	NA	NA	Single	DPP6	NM_130797.4	c.728G>A, p.(Trp243*)	het	NA	AD	VUS	1	1	3	NA	possibly solved	616311	Mental retardation, autosomal dominant 33	partial	partial	no, irrelevant	After re-evaluation, a more convincing variant in TUBA1A could be identified
27	Metabolism	LDL: 5,5 mmol/l, Lp(a) 643 nmol/l, myocardial infarction	mother with stroke over 60 years old, brother died of myocardial infarction at 50 years of age	NA	Single	DYRK1B	NM_004714.3	c.1181C>T, p.(Pro394Leu)	het	NA	AD	VUS	1	2	2	NA	possibly solved	615812	Abdominal obesity-metabolic syndrome 3	yes	yes	no, irrelevant	Was reported based on wrong inheritance information
28	Epilepsy	West-syndrome with salaam spasms, abnormal cerebellum morphology, hypsarrhythmia, epileptic spasms	unremarkable	no	Trio	EIF2AK2	NM_001135651.3	c.1210T>C, p.(Tyr404His)	het	de novo	AD	VUS	1	8	1	NA	possibly solved	618877	Leukoencephalopathy, DD, and episodic neurologic regression syndrome	partial	partial	no, sufficient evidence
29	NDD + Epilepsy	epilepsy, ID	paternal side: questionable ID in the family	no	Single	EIF3F	NM_003754.3	c.694T>G, p.(Phe232Val)	homo	paternal & maternal	AR	pathogenic	1	1	1	NA	solved	618295	Intellectual developmental disorder, autosomal recessive 67	yes	yes	no, sufficient evidence
30	Neuro	since the age of 53 progressive gait disorder, frequent stumbling and falls, restless-leg syndrome cerebellar atrophy, dizziness attacks, migraine, suspected polyneuropathy with burning and pain in both feet, vitamin B12, vitamin D and iron deficiency	mother with Alzheimer dementia (approx. 55-60 years of age) and doubtful additional gait disorder, sister with questionable dementia	no	Single	FAT2	NM_001447.3	c.10673G>A, p.(Arg3558Gln)	het	NA	AD	VUS	1	2	0	NA	possibly solved	617769	Spinocerebellar ataxia 45	yes	yes	no, patient and/or parents not available
31	Neuro	increasing motor polyneuropathy, axonal, with pareses, urge incontinence	unremarkable	NA	Single	FBXO38	NM_030793.5	c.1313A>G, p.(His438Arg)	het	NA	AD	VUS	1	2	1	12	possibly solved	615575	Neuronopathy, distal hereditary motor, type IID	yes	yes	yes, strengthens GDA	Many VUS, only two pathogenic variants found
32	Neuro	progressive ataxia with fluctuating vertigo and hearing loss, change of character, difficulty finding words, sensory disturbances of the hands	unremarkable	NA	Single	FGF14	NM_175929.3	c.667G>T, p.(Val223Phe)	het	NA	AD	VUS	1	3	5	NA	possibly solved	609307	Spinocerebellar ataxia 27	yes	yes	no, sufficient evidence
33	NDD	ID	NA	NA	Single	FRMPD4	NM_014728.3	c.1298del, p.(Lys433Serfs*5)	hemi	maternal	XL	likely pathogenic	1	2	6	NA	possibly solved	300983	Intellectual developmental disorder, X-linked 104	yes	yes	no, sufficient evidence
34	Growth	short stature	unremarkable	no	Trio	GABRA2	NM_000807.4	c.438del, p.(Arg147Glufs*12)	het	de novo	AD	VUS	1	3	5	NA	possibly solved	618557	Developmental and epileptic encephalopathy 78	NA	partial	no, sufficient evidence
35	NDD + Epilepsy	DD, hypotonia, focal and generalized tonic and myoclonic seizures, tachycardia, elevated temperature, drinking difficulties, aEEG: continuous seizure activity, EEG most likely hypsarrythmia; elevated glycine levels, suspected non-ketotic hyperglycinemia	healthy twin brother	NA	Trio	GABRB1	NM_000812.4	c.854C>A, p.(Thr285Lys)	het	de novo	AD	likely pathogenic	3	3	5	9	solved	617153	Developmental and epileptic encephalopathy 45	yes	yes	yes, strengthens GDA	Is going to be published separately, patient is included in a larger cohort
36	NDD + Epilepsy	epileptic encephalopathy, microdeletion 15q11.2 (maternal), Lennox-Gastaut syndrome	unremarkable	NA	Single	GABRB1	NM_000812.4	c.860C>T, p.(Thr287Ile)	het	NA	AD	likely pathogenic	3	3	5	9	solved	617153	Developmental and epileptic encephalopathy 45	yes	yes	yes, strengthens GDA	Is going to be published separately, patient is included in a larger cohort
37	Epilepsy	generalized epilepsy, suspected Asperger's autism	unremarkable	no	Single	GABRB1	NM_000812.4	c.757C>T, p.(Pro253Ser)	het	de novo	AD	likely pathogenic	3	3	5	9	possibly solved	617153	Developmental and epileptic encephalopathy 45	partial	yes	yes, strengthens GDA	Is going to be published separately, patient is included in a larger cohort
38	NDD + Epilepsy	suspected genetic epilepsy and NDD	two affected sons with seizure and ID	NA	Trio	GABRD	NM_000815.5	c.872C>T, p.(Thr291Ile)	het	de novo	AD	VUS	1	3	0	21	possibly solved	NA	NA	NA	yes	yes, confirms GDA for lacking OMIM entry	Our patient confirms the proposed phenotype in the literature, which was lacking an OMIM entry
39	Malformation	pectus excavatum, scoliosis, (left convex lumbar scoliosis, thoracic right convex opposite swing, rotational defect), low-grade pulmonary and mitral regurgitation, tall stature	unremarkable	no	Single	GDF3	NM_020634.3	c.796C>T, p.(Arg266Cys)	het	NA	AD	VUS	1	4	4	NA	possibly solved	613702/613703/613704	Klippel-Feil syndrome 3, autosomal dominant,Microphthalmia with coloboma 6,Microphthalmia, isolated 7	yes	yes	no, sufficient evidence
40	NDD + Epilepsy	epilepsy, heart defects	unremarkable	no	Trio	GEMIN4	NM_015721.3	c.1580A>G, p.(Asn527Ser); c.1415_1416del, p.(Pro472Argfs*23)	comphet	maternal	AR	VUS	2	2	1	NA	not solved	617913	Neurodevelopmental disorder with microcephaly, cataracts, and renal abnormalities	poor	partial	no, sufficient evidence
41	NDD + Epilepsy	epileptic encephalopathy	unremarkable	no	Trio	GNAI1	NM_002069.6	c.143C>A, p.(Thr48Lys)	het	de novo	AD	likely pathogenic	1	0	5	NA	possibly solved	NA	NA	NA	yes	no, sufficient evidence
42	Cancer	hemophagocytic lymphohistiocytosis, current subcutaneous panniculitis-like T-cell lymphoma	unremarkable	NA	Single	HAVCR2	NM_032782.5	c.291A>G, p.(Ile97Met)	homo	NA	AR	likely pathogenic	1	3	0	NA	solved	618398	T-cell lymphoma, subcutaneous panniculitis-like	yes	yes	no, sufficient evidence
43	NDD	DD, cerebral palsy (GMFCS level 5), hypoplasia of the corpus callosum	unremarkable	no	Trio	HTT	NM_002111.8	c.8909G>A, p.(Gly2970Asp)	homo	paternal & maternal	AR	VUS	1	2	4	NA	possibly solved	617435	Huntington disease,Lopes-Maciel-Rodan syndrome	yes	yes	no, patient and/or parents not available
44	Immunology	primary immunodeficiency	NA	no	Single	IKBKB	NM_001556.3	c.410A>G, p.(His137Arg)	het	NA	AD	VUS	1	6	4	NA	possibly solved	618204	Immunodeficiency 15A,Immunodeficiency 15B	yes	yes	no, sufficient evidence
45	Neuro	leukodystrophia	NA	NA	Single	ITM2B	NM_021999.5	c.50A>G, p.(Lys17Arg)	het	NA	AD	VUS	1	5	3	NA	not solved	117300	Dementia, familial British,Dementia, familial Danish	no	no	no, insufficent information on pathomechanism
46	NDD	obesity, ID, DD	unremarkable	NA	Single	KAT8	NM_182958.4	c.524A>C, p.(Lys175Thr)	het	de novo	AD	VUS	1	0	4	17	possibly solved	618974	Li-Ghorgani-Weisz-Hubshman syndrome	yes	yes	yes, strengthens GDA	Subsequent segregation analyses determined this variant to be de novo
47	Muscle	marked muscular hypotonia with proximally accentuated muscle weakness and tongue fasciculations, motor DD, muscle intrinsic reflexes triggerable on all sides, inconspicuous SMA1 and Prader-Willi diagnostics	unremarkable	no	Trio	KCNK9	NM_001282534.2	c.391C>T, p.(Arg131Cys)	het	de novo	AD	VUS	2	4	3	NA	possibly solved	612292	Birk-Barel syndrome	yes	yes	no, sufficient evidence
48	Malformation	suspected muscle disease, clubfoot on the right, tower head, coccyx dimple	unremarkable	NA	Trio	KCNK9	NM_001282534.2	c.710C>A, p.(Ala237Asp)	het	de novo	AD	likely pathogenic	2	4	3	NA	solved	612292	Birk-Barel syndrome	partial	partial	no, sufficient evidence
49	NDD	ID, generalized dystonia, since early childhood, DD	mother with similar, but milder symptoms	no	Single	KCTD17	NM_001282684.1	c.557_558del, p.(Glu186Valfs*67)	het	maternal	AD	likely pathogenic	1	4	1	8	partially solved	616398	Dystonia 26, myoclonic	partial	partial	yes, broadens phenotypic spectrum	Has only been reported to explain part of the symptoms, but Trio-Exome sequencing revealed no further variant and we propose this variant to be causative for all symptoms
50	Growth	hypoplasia of the lungs, short stature, pronounced segmentation disorder in the course of the entire spine, malformation of the costal skeleton	unremarkable	yes	Single	LFNG	NM_001040167.2	c.527C>T, p.(Ala176Val)	homo	paternal & maternal	AR	VUS	1	7	3	NA	possibly solved	609813	Spondylocostal dysostosis 3, autosomal recessive	yes	yes	no, sufficient evidence
51	NDD + Epilepsy	epilepsy, ID	brother with homozygous variant in CYP241 and ADSL gene	yes	Single	MDH2	NM_005918.4	c.686G>A, p.(Arg229Gln)	homo	NA	AR	VUS	1	5	4	NA	partially solved	617339	Developmental and epileptic encephalopathy 51	yes	yes	no, sufficient evidence
52	NDD + Epilepsy	global developemental delay, focal seizures, autistic behavior, epicanthus, narrow face, narrow face, anteverted nose, high palate	father with global developemental delay until age of 17 years	no	Trio	NCKAP1	NM_205842.3	c.3366_3369del, p.(Tyr1122fs)	het	de novo	AD	VUS	1	6	3	24	possibly solved	NA	NA	NA	yes	yes, confirms GDA for lacking OMIM entry	Is also going to be published separately, patient is included in a larger cohort
53	NDD + Epilepsy	speech and motor DD, absence-seizure	NA	no	Trio	NLGN4X	NM_020742.4	c.2080G>A, p.(Ala694Thr)	hemi	maternal	XL	VUS	1	3	3	NA	not solved	300123	Intellectual developmental disorder, X-linked	partial	partial	no, sufficient evidence
54	NDD	DD	NA	NA	Single	NSMF	NM_001130969.3	c.1429A>G, p.(Arg477Gly)	het	NA	AD	VUS	1	7	1	NA	possibly solved	614838	Hypogonadotropic hypogonadism 9 with or without anosmia	no	partial	no, irrelevant	A deletion of 41 genes that would better clarify the phenotype was found, therefore this gene is probably not relevant.
55	NDD	microcephaly, language delay, motor restlessness, decreased pain sensation	NA	no	Single	NTRK2	NM_006180.6	c.2012A>G, p.(His671Arg)	het	NA	AD	VUS	2	4	6	NA	partially solved	613886	Developmental and epileptic encephalopathy 58,Obesity, hyperphagia, and DD	yes	yes	no, patient and/or parents not available
56	NDD + Epilepsy	generalized seizures, ID, autism	unremarkable	no	Single	NTRK2	NM_006180.6	c.1634-3C>G, p.?	het	NA	AD	VUS	2	4	6	NA	possibly solved	613886	Developmental and epileptic encephalopathy 58,Obesity, hyperphagia, and DD	yes	yes	no, patient and/or parents not available
57	NDD + Epilepsy	ID, seizure	unremarkable	no	Trio	PACS1	NM_018026.4	c.607C>T, p.(Arg203Trp)	het	maternal, Mosaik	AD	pathogenic	3	2	2	NA	solved	615009	Schuurs-Hoeijmakers syndrome	yes	yes	no, sufficient evidence
58	NDD + Epilepsy	DD, muscular hypotonia, focal epilepsy with tonic and tonic-clonic seizures, facial dysmorphia, iris and retinal colobomas, cMRI unremarkable	unremarkable	NA	Single	PACS1	NM_018026.4	c.607C>T, p.(Arg203Trp)	het	de novo	AD	pathogenic	3	2	2	NA	solved	615009	Schuurs-Hoeijmakers syndrome	yes	yes	no, sufficient evidence
59	NDD	DD, coloboma left eye	NA	NA	Single	PACS1	NM_018026.4	c.607C>T, p.(Arg203Trp)	het	de novo	AD	pathogenic	3	2	2	NA	solved	615009	Schuurs-Hoeijmakers syndrome	yes	yes	no, sufficient evidence
60	NDD	ID, DD, no active speech, microcephaly, short stature, stereotyped hand movement	unremarkable	no	Single	PACS2	NM_001100913.3	c.625G>A, p.(Glu209Lys)	het	NA	AD	pathogenic	2	2	1	NA	solved	618067	Developmental and epileptic encephalopathy 66	yes	yes	no, sufficient evidence
61	NDD	global DD, epilepsy with onset in the 1st week of life, growth retardation, small head circumference, behavioral abnormalities (anxious, sensitive to noise), facial dysmorphia, suspected Kabuki/Coffin-Siris syndrome	breast carcinoma in maternal grandmother at 33 years of age	no	Single	PACS2	NM_001100913.3	c.625G>A, p.(Glu209Lys)	het	NA	AD	pathogenic	2	2	1	NA	solved	618067	Developmental and epileptic encephalopathy 66	yes	yes	no, sufficient evidence
62	NDD + Epilepsy	West-syndrome, microcephaly, global developmental retardation	affected brother	no	Quattro	PARS2	NM_152268.4	c.475G>A, p.(Glu159Lys); c.340G>A, p.(Gly114Ser)	comphet	maternal & paternal	AR	VUS	3	7	3	NA	possibly solved	618437	Developmental and epileptic encephalopathy 75	yes	yes	no, sufficient evidence
63	NDD	free walking at 2 years of age, no active language, complies with no understanding of abstract things, normal pubertal development (menarche at 14 years of age) at the age of 14), physical examination limited in defense, weight 66,3 kg (overweight only since length 151 cm, head circumference 53 cm, inverse deep hairline, brachycephalus, hair grows far into forehead, protruding nasal tip, hypoplas…	unremarkable	yes	Single	PARS2	NM_152268.4	c.1129C>T, p.(Pro377Ser)	homo	NA	AR	VUS	3	7	3	NA	solved	618437	Developmental and epileptic encephalopathy 75	yes	yes	no, sufficient evidence
64	Neuro	neurodegeneration	NA	NA	Single	PDE8B	NM_003719.5	c.2650G>C, p.(Asp884His)	het	NA	AD	VUS	1	4	6	NA	possibly solved	610489	Pigmented nodular adrenocortical disease, primary, 3,Striatal degeneration, autosomal dominant	partial	partial	no, patient and/or parents not available
65	Growth	knee pain since childhood, genu varum, MRI: dysmorphia of all skeletal elements with high grade dysplasia of the femoropatellar gliding and patellar lateralization, chondropathia patellea grade III, short stature (-2.5 SD), flat splayfoot, long thin toes, finger and toenails unremarkable	father, paternal uncle and paternal grandfather with similar symptoms	NA	Single	PITX1	NM_002653.5	c.87del, p.(Ala30Profs*75)	het	NA	AD	likely pathogenic	1	3	7	NA	possibly solved	119800	Clubfoot, congenital, with or without deficiency of long bones and/or mirror-image polydactyly	yes	yes	no, sufficient evidence
66	Growth	short stature	NA	NA	Single	PLAG1	NM_002655.3	c.758dup, p.(Phe254Ilefs*23)	het	NA	AD	VUS	1	1	3	NA	possibly solved	180860	Adenomas, salivary gland pleomorphic, somatic,Silver-Russell syndrome 4	yes	yes	no, sufficient evidence
67	Metabolism	massive triglyceride elevation, steatosis hepatis, obesity, suspected lipoprotein lipase defect, suspected familial chylomicronemia syndrome	mother with stroke at 42	NA	Single	PLIN1	NM_002666.5	c.224C>T, p.(Pro75Leu)	het	NA	AD	VUS	1	3	3	NA	possibly solved	613877	Lipodystrophy, familial partial, type 4	yes	yes	no, sufficient evidence
68	Neuro	writing Cramp	NA	NA	Single	PNKD	NM_015488.5	c.878A>G, p.(Tyr293Cys)	het	NA	AD	VUS	1	4	3	NA	possibly solved	118800	Paroxysmal nonkinesigenic dyskinesia 1	yes	yes	no, patient and/or parents not available
69	Growth	brachycephaly, suspected chondrodysplasia, suspected oesophageal atresia, shortened long bones	unremarkable	NA	Duo	POLR1A	NM_015425.6	c.1967T>C, p.(Leu656Pro)	het	NA	AD	VUS	1	4	4	NA	possibly solved	616462	Acrofacial dysostosis, Cincinnati type	partial	partial	no, patient and/or parents not available
70	NDD	combined developmental disorder, microcephaly, strabism, nystagmus, localized thickening of the myocardium, facial abnormalities (long palpebral fissures, drooping eyelid axes, long eyelashes)	unremarkable	no	Trio	PRKD1	NM_001330069.2	c.1754C>T, p.(Pro585Leu)	het	de novo	AD	VUS	1	5	3	24	possibly solved	617364	Congenital heart defects and ectodermal dysplasia	yes	yes	yes, strengthens GDA	Our patient confirms developmental delay and syndromic stigmata of the phenotypic spectrum
71	Neuro	dystonia	NA	NA	Single	PRKRA	NM_003690.5	c.281T>C, p.(Ile94Thr)	NA	NA	AR	VUS	1	7	3	NA	not solved	612067	Dystonia 16	yes	yes	no, irrelevant	Recessive phenotype, no second variant could be identified after further analyses
72	NDD	DD, muscular hypotonia, early childhood autism, laughing fits similar to Angelman syndrome, premature deciduous dentition (at 7-8 months), DD Christianson-syndrome, previous diagnostics unremarkable: chromosomal analysis, genome-wide CNV analysis, methylation analysis for Angelman syndrome	maternal uncle with Onkel ms mit GB und Epilepsie (ED mit 12 Jahren) mit 54 Jahren verstorben, 2 Cousinen und 1 Cousin ms mit GB bzw Entwicklungsstörung	no	Single	RAB11B	NM_004218.4	c.97C>T, p.(Arg33Cys)	het	not maternal	AD	VUS	1	3	1	14	possibly solved	617807	Neurodevelopmental disorder with ataxic gait, absent speech, and decreased cortical white matter	yes	yes	yes, strengthens GDA	Is going to be published separately
73	NDD + Epilepsy	DD, tonic-clonic seizures with onset in the 2nd year of life, facial dysmorphia, tall stature, MRI skull unremarkable, metabolic diagnostics unremarkable	unremarkable	no	Trio	RHEB	NM_005614.4	c.47C>T, p.(Ser16Phe)	het	de novo	AD	VUS	1	3	3	8	partially solved	NA	NA	NA	yes	yes, confirms GDA for lacking OMIM entry	Is going to be published separately
74	Malformation	multiple vertebral body malformation in the cervical and thoracic spine, kypho-scoliosis, suspected myelopathy (hourglass-shaped taper in the upper cervical medulla), spinal spasticity and ataxia with spastic paraparesis of the legs and upper limbs, hip dysplasia bothsides, combined DD (fine and gross motor skills, independence)	unremarkable	no	Trio	RIPPLY2	NM_001009994.2	c.238A>T, p.(Arg80*)	homo	paternal & maternal	AR	pathogenic	1	2	1	NA	solved	NA	NA	NA	yes	no, sufficient evidence
75	NDD	global DD, early childhood autism with lack of active speech, motor restlessness, facial: short frontal hairline, narrow palpebral fissures, epicanthus medialis, eyelid axes rising laterally, synophrys, single scalloped ear on right, flat nasal root, hypertrichosis on trunk/back/all extremities, muscular hypotonia, hyperextensible small joints, sandal furrow bilaterally, mild clinodactyly dig. V …	unremarkable	no	Single	RNF125	NM_017831.4	c.356G>A, p.(Cys119Tyr)	het	paternal	AD	VUS	1	3	2	NA	not solved	616260	Tenorio syndrome	yes	yes	no, sufficient evidence
76	NDD + Epilepsy	seizure, DD, autism, obesity, insomnia	unremarkable	no	Single	RUSC2	NM_001135999.1	c.1825C>T, p.(Leu609Phe); c.3235+2T>A, p.?	comphet	maternal & paternal	AR	VUS	2	2	4	13	possibly solved	617773	Mental retardation, autosomal recessive 61	yes	partial	yes, strengthens GDA	Our patient strengthens the proposed recessive inheritance of this disorder
77	NDD + Epilepsy	epileptic encephalopathy, ventricular septal defect, infantile cerebral palsy, sucking weakness, facial abnormalities	unremarkable	no	Trio	SHOC2	NM_007373.4	c.1439A>C, p.(Asn480Thr)	het	de novo	AD	likely pathogenic	1	4	3	NA	solved	607721	Noonan syndrome-like with loose anagen hair 1	partial	partial	no, irrelevant	After re-evaluation, a more convincing candidate in ST3GAL1 could be identified
78	Neuro	focal epilepsy, obesity, peripheral neuropathy, neurodegenerative disease, suspected Rasmussen's encephalitis	NA	NA	Single	SNCB	NM_001001502.3	c.368C>A, p.(Pro123His)	het	NA	AD	likely pathogenic	1	2	2	NA	not solved	127750	Dementia, Lewy body	no	no	no, irrelevant	Strong evidence for the variant itself, but the phenotypic overlap is missing after retrospective analyses
79	NDD	DD, coarse facial features	unremarkable	no	Single	SOX4	NM_003107.3	c.193G>A, p.(Ala65Thr)	het	NA	AD	VUS	1	4	6	NA	possibly solved	618506	Coffin-Siris syndrome 10	yes	yes	no, sufficient evidence
80	Epilepsy	epileptic encephalopathy	NA	yes	Trio	TBC1D20	NM_144628.4	c.932C>A, p.A311D	homo	paternal & maternal	AR	VUS	1	4	4	NA	possibly solved	615663	Warburg micro syndrome 4	yes	yes	no, sufficient evidence
81	Immunology	infections and thrombocytopenia in CVID	unremarkable	NA	Single	TCF3	NM_003200.5	c.1338_1360del, p.(Ser446Argfs*21)	het	NA	AD	likely pathogenic	1	2	3	NA	solved	613506	Agammaglobulinemia 8, autosomal dominant	yes	yes	no, sufficient evidence
82	NDD	severe DD, motor DD with dystonic movement disorder, generalized epilepsy, muscular hypotonia, suspected neurometabolic disease	brother with mild DD	NA	Trio	TCF7L2	NM_030756.5	c.1187C>T, p.(Ala396Val)	het	de novo	AD	likely pathogenic	1	0	1	34	solved	NA	NA	NA	yes	yes, confirms GDA for lacking OMIM entry	Is going to be published separately confirming TCF7L2 as a gene for syndromic DD via an independent case report
83	Epilepsy	1st seizure in the 3rd month of life after vaccination (2 minutes with tonic-clonic phase, without fever), at 7/8th years medication was discontinued, patient was seizure-free until 19. highly active epilepsy with seizures and impaired consciousness and automatisms (tonicization), pharmacoresistance, daily seizures (1-2 times), mainly focal seizures, no known series, gait unsteadiness, EEG: V.a. …	unremarkable	no	Single	TDP2	NM_016614.3	c.425+6T>G, p.?	homo	paternal & maternal	AR	VUS	1	3	5	NA	solved	616949	Spinocerebellar ataxia, autosomal recessive 23	yes	partial	no, insufficent information on pathomechanism
84	Eye	Retinitis pigmentosa	NA	NA	Duo	TEAD1	NM_021961.6	c.920G>T, p.(Gly307Val)	het	NA	AD	VUS	1	2	1	NA	not solved	108985	Sveinsson chorioretinal atrophy	yes	partial	no, patient and/or parents not available
85	NDD	autism, depression, macrocephaly	sister with DD, autism, macrocephaly, muscular hypotonia	no	Single	TMLHE	NM_018196.4	c.278G>A, p.(Arg93His)	hemi	paternal	XL	VUS	1	4	4	NA	not solved	NA	NA	NA	yes	no, irrelevant	Subsequent segregation analyses revealed the unaffacted father to carry the same variant and affected sister does not
86	NDD	DD, no active speech, behavioral disorder, de novo deletion 1p36.22 (chr1:g.9884342_11007169del) and paternally inherited, hemizygous missense variant NM_001105562.3:c.1366C>T, p.(Leu456Phe) in the gene (see our reports from 15.10.2021	Brother with severe intellectual disability, aphasia, well chair bound, brother with speech delay and tall stature, two siblings died in neonatal period, parents are consanguine	yes	Trio	UBE4B	NM_001105562.3	c.1366C>T, p.(Leu456Phe)	hemi	paternal	NA	VUS	1	0	0	NA	possibly solved	NA	NA	NA	yes	no, irrelevant	A multiple gene containing deletion including the UBE4B gene was found in trans leading this variant to be in a hemizygous state, making it unclear where symptoms actually come from as the variant was inherited from the unaffected father and the deletion itself is more convincing
87	NDD + Epilepsy	epileptic encephalopathy with state after West-syndrome, severe DD, focal epilepsy	NA	no	Single	UFSP2	NM_018359.5	c.344T>A, p.(Val115Glu)	homo	NA	AR	likely pathogenic	1	3	6	NA	solved	NA	NA	NA	yes	no, sufficient evidence
88	NDD	coloboma of the iris bothsides, large staphyloma, morning-glory pupil with distorted choroid and retinal vessels, macula atrophic, microcephaly, muscular hypotonia, dysmorphic auricles	brother with tetralogy of Fallot, mild DD, maternal uncle with learning disability after febrile convulsion	NA	Single	YAP1	NM_001130145.3	c.1196_1199del, p.(Asp399Valfs*3)	het	paternal	AD	likely pathogenic	1	3	4	9	solved	120433	Coloboma, ocular, with or without hearing impairment, cleft lip/palate, and/or mental retardation	yes	yes	yes, broadens phenotypic spectrum	Our patients adds developmental delay and syndromic stigmata to the phenotypic spectrum and undermines the proposed reduced penetrance
89	NDD + Epilepsy	seizure, severe ID, ataxia, dystonia, tremor, tetraparesis, no speech, cerebral atrophy	unremarkable	NA	Single	ZNF142	NM_001105537.4	c.1118G>A, p.(Arg373His); c.4091C>G, p.(Pro1364Arg)	comphet	NA	AR	VUS	2	3	6	12	possibly solved	618425	Neurodevelopmental disorder with impaired speech and hyperkinetic movements	yes	yes	yes, strengthens GDA	Further support for the phenotype hitherto only supported by few studies
